# Supplementary material for: Maternal Protein Restriction and Branched-Chain Amino Acid Supplementation Differentially Affect Maternal Energy Balance and Impair Offspring Growth
Source: Nutrients. 2026 Jan 20;18(2):322. doi: 10.3390/nu18020322 (PMC12844609; doi:10.3390/nu18020322)
Supplement: Supplementary file 1 [file nutrients-18-00322-s001.zip]

Archive with 1 entries (1 files):
- nutrients-4026637-supplementary.pdf
